# Supplementary material for: A Customized Microfluidic Paper-Based Platform for Colorimetric Immunosensing: Demonstrated via hCG Assay for Pregnancy Test
Source: Biosensors (Basel). 2021 Nov 25;11(12):474. doi: 10.3390/bios11120474 (PMC8699738; doi:10.3390/bios11120474)
Supplement: Supplementary file 1 [file biosensors-11-00474-s001.zip]

Archive with 1 entries (1 files):
- biosensors-1432664-supplementary.pdf
